# Supplementary material for: Genome-wide characterization of the Rab gene family in Gossypium by comparative analysis
Source: Bot Stud. 2017 Jun 2;58:26. doi: 10.1186/s40529-017-0181-y (PMC5457372; doi:10.1186/s40529-017-0181-y)
Supplement: Supplementary file 1 — Additional file 1. List of Rab genes in G. raimondii, G. hirsutum, G. barbadense and G. arboreum, respectively. [file 40529_2017_181_MOESM1_ESM.xlsx]

## Sheet: Sheet1
Supplementary Dataset 1. List of Rab genes in G. raimondii, G. hirsutum, G. barbadense and G. arboreum.
G. raimondii		G. hrisutum		G. barbadense		G. arboreum
Gene name	Assession number	Gene name	Assession number	Gene name	Assession number	Gene name	Assession number
GrRabA1a	Gorai.002G065100.1	GhRabA1aA	Gh_A01G0421	GbRabA1aA	AA_29413	GaRabA1a	Cotton_A_20103
		GhRabA1aD	Gh_D01G0425	GbRabA1aD	DD_42595
GrRabA1b	Gorai.009G160700.1	GhRabA1bA	Gh_A05G1286	GbRabA1bA	AA_39771	GaRabA1b	Cotton_A_12398
		GhRabA1bD	Gh_D05G3828	GbRabA1bD	DD_33197
GrRabA1c	Gorai.009G374600.1	GhRabA1cA	Gh_A04G0312			GaRabA1c	Cotton_A_34035
		GhRabA1cD	Gh_D05G3341	GbRabA1cD	DD_32073
GrRabA1d	Gorai.010G156800.1	GhRabA1dA	Gh_A06G2040	GbRabA1dA	AA_21534	GaRabA1d	Cotton_A_39838
				GbRabA1dD	DD_04212
GrRabA1e	Gorai.010G161100.1	GhRabA1eA	Gh_A06G1168	GbRabA1eA	AA_23542	GaRabA1e	Cotton_A_39542
		GhRabA1eD	Gh_D06G1454	GbRabA1eD	DD_42545
GrRabA1f	Gorai.010G243000.1	GhRabA1fA	Gh_A06G1820	GbRabA1fA	AA_23934	GaRabA1f	Cotton_A_05005
		GhRabA1fD	Gh_D06G2156	GbRabA1fD	DD_08755
GrRabA1g	Gorai.011G031200.1	GhRabA1gA	Gh_A10G0269	GbRabA1gA	AA_49493	GaRabA1g	Cotton_A_03936
		GhRabA1gD	Gh_D10G0269	GbRabA1gD	DD_32919
GrRabA1h	Gorai.011G037400.1	GhRabA1hA	Gh_A10G0322	GbRabA1hA	AA_29413	GaRabA1h	Cotton_A_39542
		GhRabA1hD	Gh_D10G0328
GrRabA1i	Gorai.013G172400.1	GhRabA1iA	Gh_A13G1268	GbRabA1iA	AA_13281	GaRabA1i	Cotton_A_23166
		GhRabA1iD	Gh_D13G1572
GrRabA2a	Gorai.005G265900.1	GhRabA2aA	Gh_A03G1917	GbRabA2aA	AA_36803	GaRabA2a	Cotton_A_19688
		GhRabA2aD	Gh_D02G2356	GbRabA2aD	DD_42016
GrRabA2b	Gorai.003G128100.1	GhRabA2bA	Gh_A03G0381	GbRabA2bA	AA_29273	GaRabA2b	Cotton_A_27769
		GhRabA2bD	Gh_D03G1161	GbRabA2bD	DD_14989
GrRabA2c	Gorai.012G073300.1	GhRabA2cA	Gh_A05G3024	GbRabA2cA	AA_04209	GaRabA2c	Cotton_A_31726
		GhRabA2cD	Gh_D04G0623
GrRabA2d	Gorai.009G320100.1	GhRabA2dA	Gh_A05G2608	GbRabA2dA	AA_03182	GaRabA2d	Cotton_A_26380
		GhRabA2dD	Gh_D05G2902	GbRabA2dD	DD_18696
GrRabA2e	Gorai.001G113000.1	GhRabA2eA	Gh_A07G0918	GbRabA2eA	AA_40420	GaRabA2e	Cotton_A_19658
		GhRabA2eD	Gh_D07G0993	GbRabA2eD	DD_18665
GrRabA2f	Gorai.004G006300.1	GhRabA2fA	Gh_A08G0018	GbRabA2fA	AA_29273	GaRabA2f	Cotton_A_21411
		GhRabA2fD	Gh_D08G0055	GbRabA2fD	DD_13066
GrRabA2g	Gorai.011G271400.1	GhRabA2gA	Gh_A10G2020	GbRabA2gA	AA_02177	GaRabA2g	Cotton_A_25114
		GhRabA2gD	Gh_D10G2513
GrRabA2h	Gorai.008G046400.1	GhRabA2hA	Gh_A12G0416	GbRabA2hA	AA_36196	GaRabA2h	Cotton_A_17723
		GhRabA2hD	Gh_D12G0411	GbRabA2hD	DD_29513
GrRabA3a	Gorai.001G152600.1	GhRabA3aA	Gh_A07G1242	GbRabA3aA	AA_25015	GaRabA3a	Cotton_A_32295
		GhRabA3aD	Gh_D07G1350	GbRabA3aD	DD_30180
GrRabA3b	Gorai.007G110800.1	GhRabA3bA	Gh_A11G0900	GbRabA3bA	AA_09575	GaRabA3b	Cotton_A_35313
		GhRabA3bD	Gh_D11G1046	GbRabA3bD	DD_16645
GrRabA4a	Gorai.002G157000.1	GhRabA4aA	Gh_A01G2097	GbRabA4aA	AA_20322
		GhRabA4aD	Gh_D01G1233
GrRabA4b	Gorai.003G040900.1	GhRabA4bA	Gh_A02G1229	GbRabA4bA	AA_01259
		GhRabA4bD	Gh_D03G0367
GrRabA4c	Gorai.004G174200.1	GhRabA4cA	Gh_A08G1321	GbRabA4cA	AA_20048	GaRabA4c	Cotton_A_13004
		GhRabA4cD	Gh_D08G1611	GbRabA4cD	DD_06610
GrRabA4d	Gorai.006G140300.1	GhRabA4dA	Gh_A09G1177	GbRabA4dA	AA_10760	GaRabA4d	Cotton_A_07787
		GhRabA4dD	Gh_D09G1184	GbRabA4dD	DD_42765
GrRabA4e	Gorai.007G060000.1	GhRabA4eA	Gh_A11G0475	GbRabA4eA	AA_48473	GaRabA4e	Cotton_A_10864
		GhRabA4eD	Gh_D11G0553	GbRabA4eD	DD_12025
GrRabA4f	Gorai.007G234300.1	GhRabA4fA	Gh_A11G1860	GbRabA4fA	AA_07022	GaRabA4f	Cotton_A_10864
		GhRabA4fD	Gh_D11G2153	GbRabA4fD	DD_16319
GrRabA5a	Gorai.005G017600.1	GhRabA5aA	Gh_A02G0132	GbRabA5aA	AA_28548	GaRabA5a	Cotton_A_23898
		GhRabA5aD	Gh_D02G0165	GbRabA5aD	DD_18819
GrRabA5b	Gorai.005G022300.1	GhRabA5bA	Gh_A02G0163	GbRabA5bA	AA_20498	GaRabA5b	Cotton_A_26094
		GhRabA5bD	Gh_D02G0204	GbRabA5bD	DD_28936
GrRabA5c	Gorai.010G188100.1	GhRabA5cA	Gh_A06G1361	GbRabA5cA	AA_20453	GaRabA5c	Cotton_A_33635
		GhRabA5cD	Gh_D06G1703	GbRabA5cD	DD_21310
GrRabA5d	Gorai.001G229200.1	GhRabA5dA	Gh_A07G1793	GbRabA5dA	AA_02549	GaRabA5d	Cotton_A_15207
		GhRabA5dD	Gh_D07G1997	GbRabA5dD	DD_26425
GrRabA5e	Gorai.011G009000.1	GhRabA5eA	Gh_A10G0078	GbRabA5eA	AA_13881	GaRabA5e	Cotton_A_08493
		GhRabA5eD	Gh_D10G0082	GbRabA5eD	DD_21310
GrRabA5f	Gorai.011G144500.1	GhRabA5fA	Gh_A10G1211	GbRabA5fA	AA_16527	GaRabA5f	Cotton_A_23094
		GhRabA5fD	Gh_D10G1287	GbRabA5fD	DD_28544
GrRabA5g	Gorai.N003900.1	GhRabA5gA	Gh_A07G2217	GbRabA5gA	AA_00915	GaRabA5g	Cotton_A_24321
		GhRabA5gD	Gh_D07G1610	GbRabA5gD	DD_27038
GrRabA6a	Gorai.007G004100.1	GhRabA6aA	Gh_A11G0034	GbRabA6aA	AA_45018	GaRabA6a	Cotton_A_07606
		GhRabA6aD		GbRabA6aD	DD_09567
GrRabA6b	Gorai.008G289500.1	GhRabA6bA	Gh_A12G2723	GbRabA6bA	AA_25896
		GhRabA6bD	Gh_D12G2551
GrRabB1a	Gorai.009G185200.1	GhRabB1aA	Gh_A05G1520	GbRabB1aA	AA_31256
		GhRabB1aD	Gh_D05G1690	GbRabB1aD	DD_33258
GrRabB1b	Gorai.001G224400.1	GhRabB1bA	Gh_A07G1758	GbRabB1bA	AA_10020	GaRabB1b	Cotton_A_37980
		GhRabB1bD	Gh_D07G1963	GbRabB1bD	DD_39856
GrRabB1c	Gorai.001G267000.1	GhRabB1cA	Gh_A07G2066	GbRabB1cA	AA_00617	GaRabB1c	Cotton_A_11569
		GhRabB1cD	Gh_D07G2281
GrRabB1d	Gorai.006G035100.1	GhRabB1dA	Gh_A09G0300	GbRabB1dA	AA_19819	GaRabB1d	Cotton_A_35644
		GhRabB1dD	Gh_D09G0303	GbRabB1dD	DD_03347
GrRabB1e	Gorai.011G093900.1	GhRabB1eA	Gh_A10G0909			GaRabB1e	Cotton_A_16189
		GhRabB1eD	Gh_D10G0828	GbRabB1eD	DD_28917
GrRabB1f	Gorai.N000100.1	GhRabB1fA	Gh_A07G1488	GbRabB1fA	AA_03807	GaRabB1f	Cotton_A_32986
		GhRabB1fD	Gh_D07G1637	GbRabB1fD	DD_14378
GrRabC1a	Gorai.005G084300.1	GhRabC1aA	Gh_A02G0710	GbRabC1aA	AA_12639	GaRabC1a	Cotton_A_19593
		GhRabC1aD	Gh_D02G0753	GbRabC1aD	DD_10370
GrRabC1b	Gorai.012G035500.1	GhRabC1bA	Gh_A05G3326	GbRabC1bA	AA_10563	GaRabC1b	Cotton_A_05184
		GhRabC1bD	Gh_D04G0272	GbRabC1bD	DD_36512
GrRabC1c	Gorai.011G119600.1	GhRabC1cA	Gh_A10G1390			GaRabC1c	Cotton_A_36277
		GhRabC1cD	Gh_D10G1063
GrRabC2a	Gorai.002G160900.1	GhRabC2aA	Gh_Sca005357G01			GaRabC2a	Cotton_A_38562
		GhRabC2aD	Gh_D01G1268	GbRabC2aD	DD_02265
GrRabC2b	Gorai.009G412800.1	GhRabC2bA	Gh_A04G0590	GbRabC2bA	AA_33008	GaRabC2b	Cotton_A_33223
		GhRabC2bD	Gh_D04G1047
GrRabC2c	Gorai.006G161100.1	GhRabC2cA	Gh_A09G1355	GbRabC2cA	AA_36555	GaRabC2c	Cotton_A_29729
		GhRabC2cD	Gh_D09G1357	GbRabC2cD	DD_29490
GrRabC2d	Gorai.011G234300.1	GhRabC2dA	Gh_A10G1797	GbRabC2dA	AA_38320	GaRabC2d	Cotton_A_32479
		GhRabC2dD	Gh_D10G2537	GbRabC2dD	DD_26290
GrRabC2e	Gorai.007G372500.1	GhRabC2eA	Gh_A11G2881	GbRabC2eA	AA_06932	GaRabC2e	Cotton_A_05517
		GhRabC2eD	Gh_D11G3266
GrRabD1a	Gorai.005G266000.1	GhRabD1aA	Gh_A03G1918	GbRabD1aA	AA_36802	GaRabD1a	Cotton_A_19687
		GhRabD1aD	Gh_D02G2357
GrRabD1b	Gorai.008G046500.1	GhRabD1bA	Gh_A12G0417	GhRabD1bA	AA_36197	GaRabD1b	Cotton_A_19687
		GhRabD1bD	Gh_D12G0412
GrRabD2a	Gorai.003G111900.1	GhRabD2aA	Gh_A03G0527			GaRabD2a	Cotton_A_23863
		GhRabD2aD	Gh_D03G1002	GbRabD2aD	DD_35115
GrRabD2b	Gorai.003G176500.1	GhRabD2bA		GbRabD2bA	AA_09410	GaRabD2b	Cotton_A_16062
		GhRabD2bD	Gh_D03G1594	GbRabD2bD	DD_41411
GrRabD2c	Gorai.004G070000.1	GhRabD2cA	Gh_A08G0531	GbRabD2cA	AA_04107	GaRabD2c	Cotton_A_27002
		GhRabD2cD	Gh_D08G0625	GbRabD2cD	DD_22431
GrRabD2d	Gorai.004G194200.1	GhRabD2dA	Gh_A08G1493	GbRabD2dA	AA_28883	GaRabD2d	Cotton_A_26301
		GhRabD2dD	Gh_D08G1791	GbRabD2dD	DD_35883
GrRabD2e	Gorai.007G085600.1	GhRabD2eA				GaRabD2e	Cotton_A_07672
		GhRabD2eD	Gh_D11G0798	GbRabD2eD	DD_25292
GrRabE1a	Gorai.002G253800.1	GhRabE1aA	Gh_A01G1876	GbRabE1aA	AA_46969	GaRabE1a	Cotton_A_00411
		GhRabE1aD	Gh_D01G2133	GbRabE1aD	DD_33464
GrRabE1b	Gorai.009G101400.1	GhRabE1bA	Gh_A05G0831			GaRabE1b	Cotton_A_06994
		GhRabE1bD	Gh_D05G0953
GrRabE1c	Gorai.009G424200.1	GhRabE1cA	Gh_A04G0685	GbRabE1cA	AA_21862	GaRabE1c	Cotton_A_00411
		GhRabE1cD	Gh_D04G2003
GrRabE1d	Gorai.010G140100.1	GhRabE1dA		GbRabE1dA	AA_05406	GaRabE1d	Cotton_A_32134
		GhRabE1dD	Gh_D13G0953
GrRabE1e	Gorai.006G175600.1	GhRabE1eA	Gh_A09G1481			GaRabE1e	Cotton_A_12018
		GhRabE1eD	Gh_D09G1491
GrRabE1f	Gorai.011G255400.1	GhRabE1fA	Gh_A10G1932	GbRabE1fA	AA_48986	GaRabE1f	Cotton_A_27789
		GhRabE1fD	Gh_D10G2226
GrRabE1g	Gorai.013G023100.1	GhRabE1gA	Gh_A13G0193			GaRabE1g	Cotton_A_00931
		GhRabE1gD	Gh_D13G0208
GrRabE1h	Gorai.013G265100.1	GhRabE1hA	Gh_A13G1992	GbRabE1hA	AA_12085	GaRabE1h	Cotton_A_10540
		GhRabE1hD	Gh_D13G2391	GbRabE1hD	DD_09900
GrRabF1	Gorai.011G237500.1	GhRabF1A	Gh_A10G1824	GbRabF1A	AA_18607	GaRabF1	Cotton_A_32926
		GhRabF1D	Gh_D10G2089	GbRabF1D	DD_37058
GrRabF2a	Gorai.002G059500.1	GhRabF2aA	Gh_A02G1171
		GhRabF2aD	Gh_D03G1782
GrRabF2b	Gorai.009G024300.1	GhRabF2bA	Gh_A05G0160	GbRabF2bA	AA_28986	GaRabF2b	Cotton_A_11151
		GhRabF2bD	Gh_D05G0224
GrRabF2c	Gorai.009G150100.1	GhRabF2cA	Gh_A05G1203			GaRabF2c	Cotton_A_35309
		GhRabF2cD	Gh_D05G1380	GbRabF2cD	DD_20033
GrRabF2d	Gorai.010G070200.1	GhRabF2dA	Gh_A06G0530	GbRabF2dA	AA_13039	GaRabF2d	Cotton_A_20462
		GhRabF2dD	Gh_D06G0586	GbRabF2dD	DD_35017
GrRabF2e	Gorai.010G171600.1	GhRabF2eA	Gh_A06G1229	GbRabF2eA	AA_23283
		GhRabF2eD	Gh_D06G1551	GbRabF2eD	DD_08895
GrRabF2f	Gorai.010G236900.1	GhRabF2fA	Gh_Sca004908G01	GbRabF2fA	AA_43174	GaRabF2f	Cotton_A_05274
		GhRabF2fD	Gh_D06G2098
GrRabF2g	Gorai.001G005000.1	GhRabF2gA	Gh_A07G0057	GbRabF2gA	AA_27999	GaRabF2g	Cotton_A_10361
		GhRabF2gD	Gh_D07G0053	GbRabF2gD	DD_30784
GrRabF2h	Gorai.006G091700.1	GhRabF2hA	Gh_A09G0734	GbRabF2hA	AA_13517	GaRabF2h	Cotton_A_23684
		GhRabF2hD	Gh_D09G0735	GbRabF2hD	DD_37243
GrRabG2	Gorai.008G101600.1	GhRabG2A	Gh_A12G0832	GbRabG2A	AA_35172	GaRabG2	Cotton_A_37909
		GhRabG2D	Gh_D12G0897
GrRabG3a	Gorai.005G076500.1	GhRabG3aA	Gh_A02G0637
		GhRabG3aD	Gh_D02G0686	GbRabG3aD	DD_35892
GrRabG3b	Gorai.005G242800.1	GhRabG3bA	Gh_A03G1715	GbRabG3bA	AA_07468	GaRabG3b	Cotton_A_00748
		GhRabG3bD	Gh_D02G2136	GbRabG3bD	DD_32924
GrRabG3c	Gorai.003G064900.1	GhRabG3cA	Gh_A02G1161	GbRabG3cA	AA_29407	GaRabG3c	Cotton_A_28942
		GhRabG3cD	Gh_D03G0599	GbRabG3cD	DD_00542
GrRabG3d	Gorai.009G259500.1	GhRabG3dA	Gh_A05G2090	GbRabG3dA	AA_17236	GaRabG3d	Cotton_A_20743
		GhRabG3dD	Gh_D05G2343	GbRabG3dD	DD_05448
GrRabG3e	Gorai.006G098100.1	GhRabG3eA	Gh_A09G0788	GbRabG3eA	AA_03071	GaRabG3e	Cotton_A_31298
		GhRabG3eD	Gh_D09G0791	GbRabG3eD	DD_08817
GrRabG3f	Gorai.011G074700.1	GhRabG3fA	Gh_A10G0718	GbRabG3fA	AA_16046	GaRabG3f	Cotton_A_14174
		GhRabG3fD	Gh_D10G0659	GbRabG3fD	DD_12978
GrRabG3g	Gorai.008G028300.1	GhRabG3gA	Gh_A12G0249			GaRabG3g	Cotton_A_10815
		GhRabG3gD	Gh_D12G0251
GrRabG3h	Gorai.013G037800.1	GhRabG3hA	Gh_A13G0304	GbRabG3hA	AA_07468	GaRabG3h	Cotton_A_19388
		GhRabG3hD	Gh_D13G0342	GbRabG3hD	DD_15789
GrRabH1a	Gorai.004G037900.1	GhRabH1aA	Gh_A08G0244	GbRabH1aA	AA_07255	GaRabH1a	Cotton_A_06832
		GhRabH1aD	Gh_D08G0333	GbRabH1aD	DD_33044
GrRabH1b	Gorai.004G067600.1	GhRabH1bA	Gh_A08G0513	GbRabH1bA	AA_29564	GaRabH1b	Cotton_A_27481
		GhRabH1bD	Gh_D08G0601	GbRabH1bD	DD_22570
GrRabH1c	Gorai.007G060700.1	GhRabH1cA	Gh_A11G0483	GbRabH1cA	AA_33824	GaRabH1c	Cotton_A_10873
		GhRabH1cD	Gh_D11G0561	GbRabH1cD	DD_12033
GrRabH1d	Gorai.007G238500.1	GhRabH1dA	Gh_A11G1837	GbRabH1dA	AA_13416	GaRabH1d	Cotton_A_34142
		GhRabH1dD	Gh_D11G2180
GrRabH1e	Gorai.008G090100.1	GhRabH1eA	Gh_A12G0796	GbRabH1eA	AA_35859	GaRabH1e	Cotton_A_36771
		GhRabH1eD	Gh_D12G0789	GbRabH1eD	DD_13592
GrRabH1f	Gorai.008G111500.1	GhRabH1fA	Gh_A12G0901	GbRabH1fA	AA_22690	GaRabH1f	Cotton_A_27723
		GhRabH1fD	Gh_D12G0990	GbRabH1fD	DD_24590
