# Supplementary material for: Genome-wide characterization of the Rab gene family in Gossypium by comparative analysis
Source: Bot Stud. 2017 Jun 2;58:26. doi: 10.1186/s40529-017-0181-y (PMC5457372; doi:10.1186/s40529-017-0181-y)
Supplement: Supplementary file 2 — Additional file 2. Ka, Ks and Ka/Ks values of gene pairs in syntenic blocks. [file 40529_2017_181_MOESM2_ESM.xlsx]

## Sheet: Sheet1
Supplementary Dataset 2. Ka, Ks and Ka/Ks values of gene pairs in syntenic blocks.
Gene1	Gene2	Ka	Ks	Ka/Ks
GrRabA1a	GrRabA1g	0.0517	-1
GrRabA1a	GrRabA1i	0.0333	0.4247	0.0784083
GrRabA1b	GrRabA1e	0.0192	0.6332	0.0303222
GrRabA1b	GrRabA1h	0.0224	0.8178	0.0273906
GrRabA1d	GrRabA1g	0.0771	0.5502	0.140131
GrRabA1e	GrRabA1h	0.0233	0.6193	0.0376231
GrRabA1f	GrRabA1g	0.0353	0.8038	0.0439164
GrRabA2a	GrRabA2h	0.0282	0.5045	0.0558969
GrRabA2e	GrRabA2b	0.0448	0.519	0.0863198
GrRabA2b	GrRabA2g	0.0685	-1
GrRabA2b	GrRabA2f	0.0407	0.7378	0.055164
GrRabA2g	GrRabA2c	0.0683	0.7005	0.0975018
GrRabA2d	GrRabA2c	0.0653	0.5573	0.117172
GrRabA2e	GrRabA2f	0.0384	0.71	0.0540845
GrRabA3a	GrRabA3b	0.0713	0.683	0.104392
GrRabA4b	GrRabA4e	0.0701	0.5318	0.131816
GrRabA5a	GrRabA5f	0.0681	0.8772	0.0776334
GrRabA5c	GrRabA5e	0.0691	0.5587	0.12368
GrRabA5d	GrRabA5g	0.0538	0.7451	0.0722051
GrRabA6a	GrRabA6b	0.1004	0.7552	0.132945
GrRabB1b	GrRabB1a	0.1361	1.6867	0.0806901
GrRabB1b	GrRabB1f	0.1084	0.5556	0.195104
GrRabB1c	GrRabB1e	0.0605	0.5659	0.106909
GrRabB1c	GrRabB1d	0.0573	0.38	0.150789
GrRabB1d	GrRabB1e	0.0062	0.4341	0.0142824
GrRabC2a	GrRabC2c	0.0985	0.3536	0.278563
GrRabC2a	GrRabC2e	0.1258	0.5242	0.239985
GrRabC2a	GrRabC2b	0.0497	0.3756	0.132322
GrRabC2c	GrRabC2b	0.0701	0.3431	0.204314
GrRabC2e	GrRabC2b	0.121	0.5314	0.2277
GrRabC2c	GrRabC2d	0.2294	1.9503	0.117623
GrRabC2c	GrRabC2e	0.1729	0.5091	0.339619
GrRabD1a	GrRabD1b	0.0348	0.3991	0.0871962
GrRabD2b	GrRabD2d	0.0503	0.6123	0.0821493
GrRabD2c	GrRabD2e	0.031	0.331	0.0936556
GrRabE1a	GrRabE1g	0.052	1.3044	0.0398651
GrRabE1a	GrRabE1e	0.0174	0.4248	0.0409605
GrRabE1a	GrRabE1c	0.0143	0.3495	0.0409156
GrRabE1e	GrRabE1b	0.036	1.44	0.025
GrRabE1b	GrRabE1f	0.0551	1.7492	0.0315001
GrRabE1b	GrRabE1h	0.0257	0.524	0.0490458
GrRabE1b	GrRabE1g	0.0455	1.471	0.0309313
GrRabE1e	GrRabE1c	0.0184	0.3842	0.0478917
GrRabE1e	GrRabE1f	0.0472	1.8238	0.02588
GrRabE1f	GrRabE1g	0.0233	0.471	0.0494692
GrRabE1g	GrRabE1h	0.0385	1.8879	0.020393
GrRabF2g	GrRabF2b	0.0813	0.6834	0.118964
GrRabF2b	GrRabF2d	0.098	0.5062	0.193599
GrRabF2c	GrRabF2f	0.0449	0.4553	0.0986163
GrRabF2g	GrRabF2d	0.0875	0.5973	0.146493
GrRabG3a	GrRabG3d	0.118	0.5808	0.203168
GrRabG3b	GrRabG3h	0.0294	0.4488	0.065508
GrRabG3b	GrRabG3g	0.0189	0.5053	0.0374035
GrRabG3c	GrRabG3e	0.0613	0.6641	0.0923054
GrRabG3e	GrRabG3f	0.0478	0.83	0.0575904
GrRabG3g	GrRabG3h	0.0147	0.4107	0.0357925
GrRabH1a	GrRabH1b	0.0148	0.5108	0.0289742
GrRabH1a	GrRabH1f	0.0375	0.5938	0.0631526
GrRabH1b	GrRabH1f	0.0375	0.382	0.0981675
GrRabH1c	GrRabH1d	0.031	0.3905	0.0793854
