# Supplementary material for: Genome-wide characterization of the Rab gene family in Gossypium by comparative analysis
Source: Bot Stud. 2017 Jun 2;58:26. doi: 10.1186/s40529-017-0181-y (PMC5457372; doi:10.1186/s40529-017-0181-y)
Supplement: Supplementary file 3 — Additional file 3. The transcriptome data (FPKM) of Rabs in distinct tissues. [file 40529_2017_181_MOESM3_ESM.xlsx]

## Sheet: Sheet1
Supplementary Dataset 3. The transcriptome data (FPKM) of Rabs in distinct tissues
	Root	Stem	Leaf	Petal	Stamen	Pistil	Sepal	0DPA Ouvle	5DPA Ouvle	10DPA Ouvle	20DPA Ouvle	25DPA Ouvle	5DPA Fiber	10DPA Fiber	20DPA Fiber	25DPA Fiber
GhRabA1aA	18.6757	18.9871	16.8529	25.2314	17.4181	14.0279	6.98	17.895	16.821	14.8536	18.1706	14.1348	9.21197	6.59732	14.9272	13.8763
GhRabA1aD	14.3164	14.3786	18.8533	17.4976	13.0786	20.9616	7.89903	16.0147	17.7475	16.8563	17.7617	13.2867	7.90486	6.29126	14.3925	11.6723
GhRabA1bA	22.073	37.6522	15.7987	10.5482	6.78713	27.7034	19.0693	55.5255	35.527	49.4962	38.3967	22.3834	50.9517	64.4071	19.7118	20.2978
GhRabA1bD	24.8138	42.7099	21.8251	19.6167	7.97785	41.9061	30.0932	65.7128	51.083	62.4637	36.3765	28.8074	79.056	107.438	33.1055	25.8625
GhRabA1cA	2.29066	2.57562	2.46079	0.547259	0.828529	3.84426	1.12398	4.21487	2.21183	1.7544	2.66914	1.32081	2.41399	0.733901	0.845048	1.06387
GhRabA1cD	0.196953	0.610669	0.01	0.01	0.958415	0.574203	0.182703	0.747624	0.690541	0.442296	0.290327	0.702473	1.26819	0.380283	0.797248	0.486808
GhRabA1dA	0.01	0.61832	0.01	0.01	0.242576	0.01	0.01	0.851337	0.233067	0.01	2.05696	0.568847	0.0939413	0.01	0.322746	0.164254
GhRabA1eA	21.3179	19.5224	26.2296	70.3688	9.52579	30.1015	17.3155	35.7517	18.9874	22.737	12.7508	11.3118	33.9042	23.2292	10.9685	9.08293
GhRabA1eD	24.8418	21.0902	16.3503	118.384	14.765	22.1124	9.96018	38.6469	17.6148	19.2204	7.90242	8.05327	24.4965	19.491	6.84741	6.09897
GhRabA1fA	0.01	0.407112	0.397606	0.576369	22.7624	0.765604	1.00486	0.01	0.23018	0.221148	1.08389	0.01	0.0927947	2.2817	1.35532	0.405673
GhRabA1fD	1.44612	6.0177	0.620082	0.493262	16.5436	0.197767	0.577002	0.147254	0.358014	0.573405	0.713247	0.294916	0.0968925	0.166872	9.00777	2.49018
GhRabA1gA	4.23449	7.93869	3.67786	0.67243	0.59901	8.32594	2.83189	10.6809	7.71104	10.6151	16.1725	9.0385	6.58186	4.66904	4.10583	4.48269
GhRabA1gD	4.6284	3.76579	2.28624	0.480307	1.55742	7.17754	1.27892	9.23237	3.10744	7.62961	9.73695	5.66663	8.43775	7.33103	2.03298	3.42794
GhRabA1hA	8.28758	11.0612	5.4007	2.14782	0.436599	11.8789	4.5706	9.78784	15.3145	14.2129	9.29057	8.54668	16.8041	24.7991	11.1059	11.8874
GhRabA1hD	7.11297	13.6912	3.02966	1.00231	0.198454	9.59632	2.57285	13.3178	15.772	15.6782	9.96397	8.54668	19.0177	21.2709	4.4487	6.52439
GhRabA1iA	0.611897	1.73005	1.23827	0.982454	0.677926	2.46988	0.95977	2.38965	3.0522	2.13026	3.01997	1.98374	5.29458	4.84233	0.395587	1.51228
GhRabA1iD	1.05691	2.42208	1.68855	1.63742	1.49144	3.12128	1.68149	3.9727	3.83481	2.6315	4.24324	3.25332	7.49886	7.56033	1.65427	2.70377
GhRabA2aA	4.41922	9.79007	6.74295	1.16749	2.42576	5.74996	5.80961	11.1935	12.8964	9.12473	11.399	15.9293	6.12587	11.6668	8.83023	16.4715
GhRabA2aD	7.8084	11.0267	9.15833	1.55665	1.94061	6.33142	5.62469	6.93682	12.4302	8.67689	10.8505	20.7645	5.37434	10.1272	5.44139	17.8676
GhRabA2bA	4.8547	6.65676	7.86804	1.06339	3.73675	2.02233	3.6761	2.3975	1.27388	2.44778	4.42986	1.55483	1.02701	1.46654	6.81724	2.14273
GhRabA2bD	3.46764	4.19888	4.66748	2.61015	2.16973	3.04954	3.4004	0.705146	2.20034	1.33515	2.38531	2.12022	1.96066	3.12437	4.57156	2.46924
GhRabA2cA	0.01	0.01	0.01	0.01	0.602702	0.01	0.01	0.01	0.01	0.01	0.01	0.01	0.01	0.01	0.01	0.01
GhRabA2cD	0.01	0.01	0.01	0.01	0.361621	0.01	0.01	0.01	0.01	0.01	0.01	0.01	0.01	0.127526	0.01	0.01
GhRabA2dA	0.01	0.01	0.01	0.01	2.75234	0.01	0.01	0.01	0.01	0.01	0.01	0.01	0.01	0.01	0.01	0.01
GhRabA2dD	0.01	0.01	0.01	0.01	4.92207	0.01	0.01	0.01	0.01	0.01	0.01	0.01	0.01	0.01	0.01	0.01
GhRabA2eA	9.11494	9.38775	5.61765	76.416	7.59405	9.29306	10.7885	6.5019	4.7481	10.5699	9.05629	6.78976	9.36447	10.0586	3.83237	7.55057
GhRabA2eD	10.502	6.31539	3.41726	84.3431	10.7281	9.72642	9.6857	4.99759	3.82164	11.015	6.78002	4.81089	6.84363	6.99798	3.83237	4.85685
GhRabA2fA	7.18297	1.17774	3.90068	9.57053	3.13405	4.81506	1.40152	4.76925	5.84827	8.78975	7.72387	2.68561	12.7716	25.4406	11.6317	7.71382
GhRabA2fD	13.821	6.29832	4.40077	7.63709	3.61621	1.92602	1.58532	3.31195	4.34277	6.67576	4.17998	3.81639	14.3588	20.4246	13.3961	6.97917
GhRabA2gA	0.01	0.01	0.01	0.01	2.68499	0.01	0.01	0.01	0.01	0.01	0.01	0.01	0.01	0.01	0.01	0.01
GhRabA2gD	0.01	0.01	0.01	0.01	2.19681	0.01	0.01	0.01	0.01	0.01	0.01	0.01	0.01	0.01	0.01	0.082632
GhRabA2hA	22.7108	15.1317	20.2811	21.5661	12.9778	11.9909	11.362	11.0982	14.6249	19.6116	15.528	12.7706	28.9902	34.5519	21.9566	17.5998
GhRabA2hD	17.328	18.8416	17.2618	33.4355	14.4333	13.7353	9.32786	13.2739	15.5572	22.7465	17.4935	15.3304	31.5267	34.6161	19.3746	16.45
GhRabA3aA	0.790697	2.35483	0.265507	0.255861	0.213449	3.27581	0.16313	0.166802	0.409632	0.787155	1.81464	1.00287	0.330803	0.236674	1.30357	0.669604
GhRabA3aD	1.49354	4.70966	0.265507	1.44988	0.213449	4.38193	0.489391	0.250204	0.01	0.393578	3.5083	3.51005	0.330803	1.70817	5.15017	3.4928
GhRabA3bA	16.1647	24.1644	3.29264	0.514609	0.21462	2.65238	3.91093	4.11799	3.15791	3.06712	0.66895	0.126038	0.654137	0.76816	0.0716147	0.0363909
GhRabA3bD	10.5115	18.0019	1.33485	0.0857681	0.42924	6.84484	4.19794	8.89757	6.04121	6.0353	0.912204	0.630188	1.27501	0.654356	0.214844	0.291128
GhRabA4aA	0.845407	0.193956	0.01	0.365763	2.7409	0.546912	0.261504	0.35662	0.328974	0.737502	0.904984	0.134022	0.10617	0.423363	0.532674	0.514123
GhRabA4aD	0.845407	1.16373	0.56841	0.914408	3.88294	0.729216	1.13318	0.445774	0.109658	0.526787	1.16355	0.134022	0.371596	0.423363	0.380482	0.281938
GhRabA4bA	2.28072	5.78996	1.15032	2.68406	0.77036	5.1659	4.35597	10.6901	9.72815	8.04942	8.33724	6.93736	10.153	10.0275	2.56574	4.23718
GhRabA4bD	0.950299	4.90675	0.57516	1.85107	0.308144	5.1659	1.62247	10.4045	9.28428	9.64865	7.5671	8.42877	12.4133	14.0246	0.718406	2.9257
GhRabA4cA	11.4924	6.26887	9.13896	5.00042	4.91027	5.87639	4.56478	11.5172	6.56554	8.92055	2.56994	2.00878	8.50073	13.2862	4.97261	4.01024
GhRabA4cD	6.44245	3.80554	4.97367	2.23233	1.33917	4.58536	2.83204	8.51778	3.72659	5.31802	2.56994	1.87777	2.6645	4.15092	2.74052	2.00548
GhRabA4dA	8.74647	1.4336	6.39518	0.765902	1.19718	1.01665	1.20793	3.25516	3.45308	2.06774	1.35848	4.12062	1.37931	0.961425	0.822366	4.84801
GhRabA4dD	1.24901	1.44795	0.83575	0.496642	2.6348	1.93346	0.613446	2.94759	2.642	1.82333	1.49519	0.590972	0.903284	0.578445	0.70192	0.695679
GhRabA4eA	3.02332	6.24339	0.381177	0.735951	0.574376	2.29242	1.09587	5.86893	10.4793	7.63073	3.70578	2.83076	48.1598	62.7019	1.81125	2.72452
GhRabA4eD	3.94523	4.26703	2.84205	2.37746	1.82727	5.01336	3.35597	8.33152	6.7988	9.06074	6.39953	4.69077	12.7353	11.9993	4.23603	3.09579
GhRabA4fA	18.386	31.256	25.5784	2.33174	3.04545	29.8419	37.8071	29.0133	36.3042	38.3817	17.6325	9.85961	22.9649	25.247	21.4096	16.3215
GhRabA4fD	16.57	29.5589	14.6839	5.98937	4.49203	29.8115	32.792	25.8241	32.5392	27.846	16.4194	11.8699	23.1497	28.374	25.1383	19.078
GhRabA5aA	8.85432	9.88585	7.16804	12.3322	8.04791	6.70314	5.36344	6.9255	8.41249	10.0484	6.8279	4.71985	10.7566	15.7074	10.2596	7.07467
GhRabA5aD	10.2165	9.28264	5.79335	23.3363	15.6224	10.673	9.15471	6.09444	5.22939	8.30087	5.35521	4.99748	7.63965	12.0748	11.6778	7.15483
GhRabA5bA	0.01	0.01	2.88504	0.583743	0.01	0.193819	1.77216	2.0574	3.26293	1.79136	2.05696	1.27991	6.48195	7.59104	0.01	0.657014
GhRabA5bD	0.199363	0.206107	3.28761	2.52955	0.01	2.32583	3.89876	2.34118	7.6912	6.94151	5.48523	3.55529	35.228	51.2127	0.01	0.739141
GhRabA5cA	14.2191	9.46264	9.65194	4.41571	4.99707	16.322	10.0046	16.626	14.4394	12.8945	21.0852	13.7719	13.1888	10.9767	11.319	12.2435
GhRabA5cD	12.7074	9.07243	7.93664	11.7752	6.14582	17.9726	6.84847	17.5227	17.7487	10.9868	27.1965	18.0855	12.6548	9.76017	8.87002	13.3333
GhRabA5dA	9.84765	21.4752	6.56051	0.576369	0.479208	10.24	6.4357	20.2663	23.8237	16.5308	6.73608	6.46275	157.5	93.3938	13.1466	6.27441
GhRabA5dD	9.05984	19.0325	5.16888	0.192123	0.958415	8.90015	6.07029	11.9801	6.56014	22.5018	10.8007	7.02473	39.7201	93.2671	21.7569	11.6293
GhRabA5eA	2.6769	7.96683	2.76353	1.60069	1.26363	6.20787	2.17567	11.0144	13.2555	10.6689	6.49055	4.0709	9.63011	7.29333	5.58681	3.45754
GhRabA5eD	3.24377	8.94236	2.57294	1.23272	1.49338	5.84109	2.52635	10.2073	13.2555	9.82104	6.49055	3.80131	7.67226	4.86019	4.97456	4.08029
GhRabA5fA	8.47294	8.86259	5.23333	9.67067	5.29625	5.98254	7.25817	4.65871	4.8944	7.98647	4.92367	5.08242	16.7768	15.8881	4.70445	4.0995
GhRabA5fD	6.55102	7.87982	4.55644	11.6927	3.50078	7.79432	4.41996	5.18355	4.70557	8.25892	5.27671	3.43216	12.7546	14.7189	5.27126	4.43733
GhRabA5gA	0.196953	3.01942	0.861481	0.01	0.01	0.01	0.228378	0.031151	0.01	0.01	0.045162	0.01	0.01	0.01	0.01	0.0811347
GhRabA5gD	0.590859	0.814225	2.65071	0.01	0.01	0.574203	0.822162	0.778775	0.23018	0.01	0.858078	0.280989	0.0927947	0.01	0.01	0.162269
GhRabA6aA	12.0259	10.9645	7.47475	14.3862	13.8971	11.7966	9.39214	6.77774	6.50474	12.9863	13.9398	6.26989	14.0448	13.1061	12.037	11.1954
GhRabA6bA	11.9386	7.26782	2.86717	4.30191	12.6233	12.6636	6.47962	3.29529	5.90617	5.79307	7.51714	5.81886	6.33576	3.71313	6.94989	5.8323
GhRabA6bD	12.0377	9.21365	3.86734	4.30191	17.3243	14.397	9.05289	2.82519	7.29586	5.1255	6.97193	5.81886	4.79525	3.45807	8.39354	5.75067
GhRabB1aA	7.37978	8.03609	12.0554	12.8012	6.97541	7.58142	8.27666	8.77207	8.54759	11.7831	7.02882	5.01578	13.4837	14.2801	7.58632	8.429
GhRabB1aD	31.5063	27.324	30.8819	106.181	51.7396	17.3987	24.063	18.1225	27.014	37.5522	17.9661	14.1402	69.3933	88.0871	34.1007	26.7254
GhRabB1bA	0.01	1.90264	0.206429	0.199691	0.497496	0.198843	0.189524	0.0969587	0.01	0.689031	0.140543	0.320705	3.3231	10.815	0.909498	0.505114
GhRabB1bD	0.01	0.01	0.01	0.01	0.01	0.01	0.01	0.01	0.01	0.01	0.01	0.029155	0.337126	0.361597	0.0826816	0.0841857
GhRabB1cA	0.205655	0.957472	0.01	0.904547	0.500681	0.500349	0.667489	1.80502	2.04518	0.80907	1.76779	1.46694	2.85964	3.6386	7.43216	2.71093
GhRabB1cD	0.41131	1.17024	0.01	0.100505	1.62721	0.800558	0.572133	1.41475	2.5264	1.2714	0.49498	1.46694	1.50254	3.27474	5.90691	1.18603
GhRabB1dA	25.7807	24.0472	17.8906	65.5385	33.8919	16.9016	17.1953	28.1321	21.6351	16.3836	25.3774	18.4697	18.0036	15.0556	17.9557	12.235
GhRabB1dD	18.0352	14.3226	10.8031	63.8412	32.3994	15.112	16.0029	23.8983	20.4398	12.9768	23.363	19.9275	11.5019	9.40153	13.3255	12.4034
GhRabB1eA	22.1566	20.101	21.2932	12.5539	6.34307	10.8204	25.848	11.1786	16.1367	11.7327	10.2795	6.07395	9.8184	11.4265	8.58117	7.89241
GhRabB1eD	17.8649	18.9383	22.1189	8.12076	7.08932	10.5221	21.3468	13.2148	11.3555	11.2733	8.59294	5.49086	10.003	8.66519	10.4002	8.60798
GhRabB1fA	4.29167	3.43532	1.71042	16.8739	4.04216	4.1757	2.67703	2.64212	2.27109	3.06236	3.29105	2.9155	5.21743	6.79803	3.48885	2.65185
GhRabB1fD	3.88294	3.01251	1.91685	17.6726	4.04216	3.38032	2.67703	3.12692	2.27109	3.29204	3.4316	2.3324	4.83215	7.1925	3.48885	2.65185
GhRabC1aA	7.10819	13.6535	22.1528	9.12587	5.43787	7.50737	10.0298	15.0797	24.3473	7.98736	8.38046	6.08443	17.2766	16.7267	6.49172	4.05757
GhRabC1aD	22.2385	8.71727	24.9218	17.4582	11.7409	13.0391	21.8489	15.4812	21.3781	7.07452	12.5707	7.82284	21.201	22.8032	12.7369	8.82627
GhRabC1bA	0.748125	0.01	0.01	0.01	13.1471	0.20829	0.049539	0.01	0.375497	0.01	0.073471	0.30492	0.100791	0.756102	2.59263	0.821786
GhRabC1bD	1.71	0.01	0.01	0.01	46.1669	0.729016	0.049539	0.01	0.625828	0.120249	0.587768	0.01	0.201582	4.12419	3.19758	1.53596
GhRabC1cA	17.9125	19.7237	7.99772	29.3332	40.2358	16.9325	9.39094	10.8891	4.63154	17.7987	9.16583	5.05127	21.1676	21.3044	15.7957	11.9332
GhRabC1cD	11.7681	21.4482	14.1012	16.0925	16.2296	17.845	11.4912	16.3732	9.01931	27.0493	15.3957	9.21114	8.79598	6.16362	16.5539	14.5072
GhRabC2aA	0.01	0.717521	0.01	0.01	0.01	1.083	0.01	3.45504	0.973945	0.155922	2.82994	1.76532	0.01	0.01	0.01	0.566485
GhRabC2aD	0.01	0.105027	0.01	0.01	0.01	0.01	0.188352	0.481781	0.237535	0.570525	1.53642	0.434602	0.01	0.01	0.01	0.167323
GhRabC2bA	5.53424	15.0189	3.28189	2.97583	1.23588	3.55612	1.41264	12.3047	6.5322	13.6926	3.04955	1.88328	16.8938	19.7323	2.21869	3.1373
GhRabC2bD	3.90951	9.55748	4.92283	4.36454	0.988703	3.75369	4.7088	8.78769	2.96918	10.7259	7.30962	2.75248	11.5528	12.8717	3.04043	2.42618
GhRabC2cA	1.02183	1.69123	0.412859	1.59753	2.61185	0.894792	0.279548	2.86201	6.9328	5.62709	2.14328	0.145775	13.7772	24.9224	7.48268	5.02308
GhRabC2cD	1.02183	2.74826	0.825718	2.39629	2.61185	0.894792	0.260596	1.69851	2.98828	4.82322	1.30002	0.145775	10.6949	19.5971	5.49833	6.03331
GhRabC2dA	11.371	3.23687	0.29638	5.44113	10.7165	0.570644	2.02801	0.650252	1.02944	1.09894	5.97523	3.42146	0.138353	0.283513	2.1134	1.59279
GhRabC2dD	15.7758	3.64148	0.395173	4.67746	11.4309	0.951073	1.8464	0.557359	0.800674	1.09894	4.2693	1.74564	0.230585	0.913543	0.686854	1.51214
GhRabC2eA	2.6914	5.77099	1.30833	5.74014	4.36637	1.74437	6.84209	0.851337	0.233067	1.1196	0.274262	0.284423	0.422736	1.02639	4.43776	0.821268
GhRabC2eD	6.48041	6.79479	2.24477	11.7844	13.058	2.44251	10.8581	0.826141	0.677948	0.434233	0.532366	0.01	0.410069	0.871654	3.05465	1.11567
GhRabD1aA	0.672114	12.6605	1.53037	27.8175	8.05539	11.0433	5.28891	11.9808	8.40688	4.79539	4.77249	4.57791	8.21782	3.93673	3.53007	3.8605
GhRabD1aD	0.896152	13.7059	2.43725	46.1793	11.7418	29.3031	4.71798	37.4654	28.1105	17.4148	15.9083	9.37153	20.1614	13.8746	16.0211	12.1429
GhRabD1bA	5.76086	11.0038	9.99694	2.22606	7.16748	6.22161	9.47773	12.0914	16.8857	8.95645	9.5824	6.80429	3.7154	1.51357	2.58146	3.94628
GhRabD1bD	34.9126	65.8191	71.8241	9.89556	5.35888	30.7864	56.9626	72.034	112.372	61.3179	54.7293	43.116	25.8621	10.586	15.2366	23.5939
GhRabD2aA	0.109755	0.01	0.01	0.01	1.02527	0.214103	0.01	0.01	0.01	0.01	0.01	0.01	0.0517682	0.141143	0.01	0.0452096
GhRabD2aD	0.0961517	0.01	0.194024	0.01	1.13038	0.01	0.01	0.01	0.01	0.01	0.01	0.01	0.0452917	0.123793	0.01	0.0396103
GhRabD2bD	0.191499	0.292222	3.69051	0.42302	0.346276	0.303625	4.92171	0.333867	0.183483	0.141071	0.176586	0.01	0.0298812	0.0413188	0.0782563	0.0263093
GhRabD2cA	42.8483	33.8966	38.5143	111.881	109.147	24.727	36.378	22.5563	23.9629	21.4751	28.7475	24.2911	19.2355	33.2886	45.0513	36.3657
GhRabD2cD	70.5372	52.0788	57.0424	173.915	168.956	48.0778	44.2281	27.2047	36.7281	42.7227	41.5331	24.0671	29.4334	51.4796	77.9001	56.3348
GhRabD2dA	12.1414	8.86967	8.94731	30.2678	49.731	29.9025	22.0796	3.85607	3.81552	5.02751	6.74876	10.3939	3.62849	1.11253	4.76695	8.77246
GhRabD2dD	25.0058	12.8501	14.6343	25.4583	19.8482	27.7214	22.1956	8.2137	4.84229	6.37109	6.7843	8.34935	6.62585	7.07475	6.43235	8.84696
GhRabD2eD	43.5343	42.455	43.2937	59.3289	67.0499	36.8047	30.7824	38.512	26.463	38.7405	37.8782	27.0099	30.6454	29.3696	45.1152	34.9052
GhRabE1aA	41.0688	32.9771	28.9846	45.0455	34.3245	35.1458	27.5379	39.7764	35.3096	39.8577	41.5735	25.6455	49.2785	71.0777	35.9593	34.4796
GhRabE1aD	38.2777	29.8855	24.1538	34.7327	35.0523	27.5546	22.1399	36.6548	39.2717	37.0587	34.8769	16.3069	41.4814	47.3424	36.82	29.051
GhRabE1bA	51.3227	49.6677	44.7307	90.2977	38.696	38.8544	38.5579	77.2288	68.4787	95.2042	45.3878	22.7601	56.079	64.9271	37.8825	39.0731
GhRabE1bD	39.8994	43.12	37.2756	129.555	37.7376	45.6491	51.8647	63.1571	83.5555	66.0127	34.0522	19.8097	47.5882	55.2298	30.2821	24.6582
GhRabE1cA	22.1459	19.4771	16.1026	29.0899	14.5546	14.0519	11.9305	19.7092	17.8296	23.9034	17.0067	9.17266	65.1665	70.9547	19.042	13.7973
GhRabE1cD	25.4687	19.9924	17.3102	35.1219	20.4977	17.9282	15.105	27.7906	22.724	30.3971	25.783	11.448	66.2312	109.761	33.1622	25.0897
GhRabE1dD	3.09013	3.74427	3.11987	2.52955	3.88122	3.87638	6.28732	3.59453	2.68027	3.13488	6.78798	4.69299	4.08645	4.16972	3.87296	3.38089
GhRabE1eA	14.2801	18.2566	18.5366	36.0103	19.0213	19.5138	20.4594	24.5366	22.2543	24.6076	14.8843	9.99801	31.633	32.5721	13.8071	14.5177
GhRabE1eD	11.6579	16.5566	20.7036	42.9063	23.6139	23.2535	25.1361	29.6741	36.6723	30.5787	23.5623	10.6105	27.4743	32.2852	18.73	13.6095
GhRabE1fA	1.76799	3.20695	4.02447	2.38444	6.32863	1.29364	5.58133	5.96618	5.3106	6.09739	3.34139	3.15246	2.44979	2.77078	4.4653	2.2758
GhRabE1fD	12.8798	17.6148	13.9024	24.8447	20.733	14.1563	16.3587	22.8546	24.7828	32.4887	18.878	14.1348	22.8977	24.9312	12.5116	13.3937
GhRabE1gA	27.1408	48.7513	35.4591	60.6189	29.5498	44.796	38.1877	58.1155	43.8818	49.5031	31.3216	13.6349	61.6719	60.3104	71.5461	41.6552
GhRabE1gD	22.8339	45.0302	30.7868	53.3647	28.8433	34.4915	33.9227	56.741	40.3013	43.7144	30.652	17.4994	63.6625	63.5429	70.3798	42.1106
GhRabE1hA	16.5472	9.37786	11.1711	4.96182	2.66834	5.81457	3.97581	11.5403	4.42827	11.6438	12.2321	5.54626	12.8968	8.55328	12.2375	7.86364
GhRabE1hD	20.8335	11.0267	13.0833	9.82634	6.79214	8.91567	7.58177	11.3512	6.2928	11.6438	14.0148	5.26183	11.5548	11.1193	13.2057	8.31534
GhRabF1A	35.5649	29.0874	28.3378	50.0108	36.504	24.3095	33.5757	29.735	29.9352	27.8591	24.9777	11.9592	35.6578	39.0103	38.5397	24.4401
GhRabF1D	32.8394	37.5595	31.168	66.6811	54.8335	28.0303	31.4536	31.4932	30.9572	32.5227	25.5772	12.5191	34.3703	39.9637	37.0121	27.3112
GhRabF2aA	2.61649	10.1665	16.8704	6.51851	13.1494	6.66208	25.6062	42.5401	51.7373	23.3795	7.91794	4.97654	49.3922	35.657	29.6072	18.1388
GhRabF2aD	1.22114	5.33378	9.13245	5.12068	2.51249	1.54958	12.3473	8.43675	10.9293	6.30389	1.80997	1.40723	12.966	10.4934	5.71161	2.88618
GhRabF2bA	7.77432	9.89555	31.5303	67.0991	20.8174	11.8113	31.6223	48.0858	90.0842	34.2717	19.2037	16.6739	31.9565	35.6915	46.072	41.2613
GhRabF2bD	6.53043	12.0566	28.1996	81.6274	24.2944	11.169	38.0402	38.125	67.2094	29.6582	16.3674	11.977	31.5268	31.0162	56.1853	40.8092
GhRabF2cA	35.3777	27.7436	38.5339	30.9189	32.5523	20.2399	30.7215	21.2048	21.0311	20.5754	27.177	17.9108	23.2048	29.1155	25.4328	19.4945
GhRabF2cD	30.329	24.6725	29.2081	28.659	29.3427	20.8822	25.5844	18.4456	19.3589	17.6096	23.8579	13.527	18.7183	24.1049	28.5274	18.6355
GhRabF2dA	2.54149	6.01303	11.3468	14.957	10.0315	8.51647	11.5168	18.7084	35.5551	10.0171	6.74353	4.41344	17.4861	12.0446	34.0702	19.4353
GhRabF2dD	3.40798	7.43114	12.9829	9.27272	5.57261	8.96938	14.1404	24.1794	37.4287	7.97522	9.13317	5.73561	13.2075	8.41794	14.9624	8.9822
GhRabF2eA	9.64272	7.47501	3.70732	19.1292	12.4643	3.70843	8.88398	2.73476	4.53942	3.53607	6.61795	4.69497	4.906	8.52885	13.9883	8.79695
GhRabF2eD	45.08	34.3928	16.7601	45.4458	49.3214	18.1967	28.117	9.17897	16.2877	15.8932	28.2839	17.7483	22.5534	28.6774	45.7327	32.6514
GhRabF2fA	15.0448	8.92391	10.8059	45.0311	36.0834	12.3319	11.6208	9.41167	9.19774	10.1864	10.3408	4.66549	15.2917	17.0352	10.5755	8.37522
GhRabF2fD	23.5484	14.7979	18.8551	47.8024	56.1838	12.8635	20.4627	14.6346	20.6949	17.9182	14.9117	13.6854	17.8592	26.5459	20.446	13.5171
GhRabF2gA	2.41461	1.70613	8.32666	6.88748	7.35519	3.10449	19.416	5.79598	6.68878	5.68449	3.1305	3.91407	4.24499	1.18795	9.22622	8.99672
GhRabF2gD	1.29451	2.19943	5.96097	2.31621	6.60321	1.95635	19.3888	3.75764	8.568	6.9034	3.75866	1.5107	3.55524	1.2477	8.6464	8.33728
GhRabF2hA	0.01	4.39764	1.07332	0.623638	7.88784	1.65509	1.27969	8.71381	9.44896	7.28616	6.56966	6.66457	3.3042	3.75609	5.20922	4.33002
GhRabF2hD	0.430323	0.445722	0.217556	0.01	3.80022	0.01	0.0997269	0.102064	0.504057	0.242128	0.295808	0.920792	0.101464	0.0691863	1.21776	0.487462
GhRabG2A	0.01	0.01	6.6198	0.0606768	0.01	0.241	5.23938	0.311067	3.35095	6.82054	0.281525	0.350895	27.6692	75.8793	0.297736	0.0506665
GhRabG2D	0.193445	0.59954	14.5487	0.18855	2.74493	0.37577	11.8631	1.49929	1.58188	5.68536	0.399275	0.01	27.3403	51.973	0.313297	0.239072
GhRabG3aA	1.06178	2.4187	1.71731	0.415759	0.258618	1.4482	3.74063	6.145	2.48657	2.3889	1.31393	0.302935	3.10395	2.32195	0.01	0.874751
GhRabG3aD	0.01	0.01	0.01	0.01	0.517236	0.01	0.689063	0.352582	0.01	0.01	0.291985	0.01	0.01	0.136585	0.01	0.01
GhRabG3bA	34.0969	23.3431	26.9743	173.918	47.2916	35.7311	32.4845	33.872	23.1279	34.7063	20.932	18.4038	55.7929	58.826	21.6268	16.9585
GhRabG3bD	29.6159	14.9833	21.3861	114.677	29.0911	24.7725	21.4613	24.6785	15.8379	23.9056	20.8683	16.4726	64.9919	61.2919	20.3383	19.3002
GhRabG3cA	0.21375	1.99225	0.01	0.01	1.82238	0.624871	0.594468	0.304189	0.250331	0.240498	1.02859	0.01	0.705538	3.84925	1.12347	0.704388
GhRabG3cD	0.6055	1.04361	1.01912	0.197103	0.245623	0.588896	3.3695	1.43642	0.472053	0.680286	1.38816	0.863828	0.5707	0.909125	2.0418	0.291002
GhRabG3dA	14.5464	11.6537	7.54007	7.89941	4.00858	9.67192	6.21798	13.4149	6.65157	7.04726	7.75585	3.71096	20.4982	15.5639	5.51105	3.93638
GhRabG3dD	15.6082	9.1251	9.47204	12.057	6.59475	16.0854	8.58048	13.1126	7.89485	9.19728	7.17188	2.49922	20.7486	15.5639	4.82412	4.37376
GhRabG3eA	0.01	0.216982	0.01	0.01	1.02097	0.408267	0.194362	0.198891	0.01	0.117869	0.216194	0.299043	0.197652	0.269687	0.169555	0.259051
GhRabG3eD	0.01	0.01	0.01	0.01	1.65907	0.01	0.01	0.01	0.245374	0.353607	0.216194	0.01	1.08708	2.29234	0.01	0.690803
GhRabG3fA	7.72213	7.68663	27.5984	23.7595	31.4226	10.5725	20.6641	7.9588	9.94799	7.87	10.2299	6.6622	6.2327	7.22927	19.0451	10.7771
GhRabG3fD	10.2064	9.261	23.5265	13.5519	22.3668	5.96062	26.9779	6.9786	9.00555	8.67489	8.47854	4.61229	4.4151	8.15462	19.3362	8.81649
GhRabG3gA	19.6915	22.1282	23.8921	12.3621	8.13606	18.3128	20.0326	38.0097	22.1361	15.6035	24.7019	15.4762	15.227	20.7164	17.6375	16.668
GhRabG3gD	19.4858	22.5538	22.0223	13.2667	9.13742	13.2092	23.9263	38.8553	34.0462	19.1865	25.1262	15.0361	15.744	16.9455	16.3896	15.7361
GhRabG3hA	12.4726	19.6368	16.7359	4.10152	2.55242	13.3707	14.8639	16.6323	9.93765	20.1556	13.6923	10.7655	31.9109	43.1162	16.7436	12.2186
GhRabG3hD	2.10982	10.7027	10.4491	3.09702	1.28459	7.39802	11.2427	15.1883	7.90415	11.7465	5.94726	3.91269	21.2025	25.7507	9.42769	8.25637
GhRabH1aA	22.4947	26.424	20.7835	18.8934	75.421	19.3321	30.4228	27.4977	100.335	47.1704	42.0294	33.2889	79.4964	87.5053	40.3993	57.2827
GhRabH1aD	23.3278	31.3819	22.5725	16.2453	95.7502	20.4474	28.4239	26.5096	92.8188	52.0885	39.9647	32.6946	85.584	101.604	42.6739	57.6259
GhRabH1bA	23.8833	21.0171	26.0452	16.0925	8.81215	14.0935	15.2959	14.9759	23.0764	30.8549	29.692	19.7	52.8809	84.341	19.5446	23.2258
GhRabH1bD	33.1172	28.7413	22.783	9.77774	8.17818	17.3381	17.7583	23.9019	46.1122	33.6067	30.573	19.7495	42.6858	63.6173	25.7786	22.5823
GhRabH1cA	1.7357	1.6167	1.43819	1.32407	2.72606	1.01392	1.29021	1.95977	2.19389	3.17722	1.84271	1.48567	3.53476	5.98963	0.421219	1.84468
GhRabH1cD	1.94399	0.970019	1.22772	1.12037	4.50117	1.01392	2.1593	2.45383	3.90024	5.36302	1.29849	2.97133	5.25304	7.73149	0.926682	2.21647
GhRabH1dA	3.87062	0.21556	0.631399	1.73147	2.40908	0.709746	0.0965649	2.19857	3.29083	2.10774	2.1329	0.297133	14.3981	17.2004	5.05463	2.58112
GhRabH1dD	4.49547	0.21556	0.01	0.509257	1.64831	1.11532	0.0965649	1.95154	2.92518	0.936773	2.27611	0.594267	10.5852	12.0418	5.30736	2.49532
GhRabH1eA	1.36256	1.1934	1.31345	0.717767	0.638105	1.63307	1.85814	2.78448	4.29405	1.5323	0.360324	0.747606	5.02036	1.01133	0.508666	0.345402
GhRabH1eD	1.67699	1.30189	2.16084	1.333	2.29718	0.612401	2.73277	4.02755	2.45374	1.65017	1.65749	1.34569	4.4274	2.4946	3.39111	1.12256
GhRabH1fA	0.624853	3.12562	0.947098	2.34258	4.81815	2.5855	1.1105	8.19081	8.22707	6.37786	4.4397	3.97472	30.6399	34.0696	3.81203	3.55207
GhRabH1fD	0.833137	3.2334	0.631399	2.34258	3.16984	3.9036	2.12443	9.90591	9.08025	7.98208	7.37562	5.95561	32.9718	25.8762	3.47506	6.02308
