# Supplementary material for: Genome-wide characterization of the Rab gene family in Gossypium by comparative analysis
Source: Bot Stud. 2017 Jun 2;58:26. doi: 10.1186/s40529-017-0181-y (PMC5457372; doi:10.1186/s40529-017-0181-y)
Supplement: Supplementary file 4 — Additional file 4. The transcriptome data (log2FPKM) of Rabs in distinct tissues. [file 40529_2017_181_MOESM4_ESM.xlsx]

## Sheet: Sheet1
Supplementary Dataset 4. The transcriptome data (log2FPKM) of Rabs in distinct tissues
	Root	Stem	Leaf	Petal	Stamen	Pistil	Sepal	0DPA Ouvle	5DPA Ouvle	10DPA Ouvle	20DPA Ouvle	25DPA Ouvle	5DPA Fiber	10DPA Fiber	20DPA Fiber	25DPA Fiber
GhRabA1aA	4.22309	4.24695	4.07492	4.65715	4.12252	3.81023	2.80323	4.16148	4.07219	3.89274	4.18353	3.82118	3.20351	2.72188	3.89987	3.79455
GhRabA1aD	3.8396	3.84585	4.23675	4.12909	3.70914	4.38968	2.98168	4.00132	4.14954	4.07522	4.1507	3.73191	2.98274	2.65335	3.84725	3.54502
GhRabA1bA	4.46421	5.23466	3.98173	3.39892	2.7628	4.79199	4.25318	5.79508	5.15084	5.62925	5.26291	4.48436	5.67106	6.00915	4.30099	4.34325
GhRabA1bD	4.63307	5.4165	4.44792	4.29401	2.996	5.38909	4.91137	6.0381	5.67477	5.96495	5.18493	4.84837	6.3048	6.74736	5.049	4.69279
GhRabA1cA	1.19576	1.36492	1.29912	-0.869704	-0.271376	1.94271	0.168616	2.07549	1.14524	0.810978	1.41637	0.401423	1.27142	-0.446343	-0.242895	0.0893219
GhRabA1cD	-2.34408	-0.711537	-6.64386	-6.64386	-0.0612776	-0.800367	-2.45243	-0.419615	-0.534201	-1.17692	-1.78425	-0.509485	0.342771	-1.39485	-0.3269	-1.03858
GhRabA1dA	-6.64386	-0.693574	-6.64386	-6.64386	-2.04349	-6.64386	-6.64386	-0.232198	-2.10118	-6.64386	1.04051	-0.813887	-3.4121	-6.64386	-1.63153	-2.606
GhRabA1eA	4.41399	4.28706	4.71312	6.13686	3.25184	4.91176	4.11399	5.15994	4.24697	4.50697	3.67252	3.49976	5.08339	4.53787	3.45529	3.18316
GhRabA1eD	4.6347	4.3985	4.03125	6.88733	3.88411	4.46678	3.31617	5.27228	4.13872	4.26457	2.98229	3.00957	4.6145	4.28474	2.77556	2.60857
GhRabA1fA	-6.64386	-1.2965	-1.33059	-0.794935	4.50858	-0.38533	0.00699451	-6.64386	-2.11917	-2.17692	0.116218	-6.64386	-3.42981	1.19011	0.438634	-1.30161
GhRabA1fD	0.532187	2.58921	-0.689469	-1.01957	4.0482	-2.33813	-0.793352	-2.76362	-1.48191	-0.802374	-0.487526	-1.76162	-3.36747	-2.58319	3.17117	1.31625
GhRabA1gA	2.08219	2.9889	1.87887	-0.572544	-0.739348	3.05761	1.50177	3.41696	2.94693	3.40805	4.01547	3.17608	2.7185	2.22313	2.03767	2.16436
GhRabA1gD	2.21051	1.91295	1.19298	-1.05797	0.639158	2.84349	0.354926	3.2067	1.63573	2.93161	3.28347	2.50249	3.07686	2.87402	1.0236	1.77734
GhRabA1hA	3.05095	3.46744	2.43315	1.10287	-1.19562	3.57033	2.19238	3.29099	3.93683	3.82913	3.21577	3.09536	4.07074	4.63222	3.47325	3.57136
GhRabA1hD	2.83045	3.77518	1.59916	0.00332878	-2.33312	3.26248	1.36337	3.73528	3.97929	3.97069	3.31672	3.09536	4.24927	4.41081	2.15338	2.70584
GhRabA1iA	-0.708639	0.790814	0.308326	-0.0255382	-0.5608	1.30444	-0.0592394	1.2568	1.60985	1.09103	1.59453	0.988223	2.40452	2.2757	-1.33793	0.596725
GhRabA1iD	0.0798525	1.27625	0.755785	0.711424	0.576706	1.64214	0.74974	1.99012	1.93916	1.39589	2.08517	1.70191	2.90667	2.91845	0.726195	1.43497
GhRabA2aA	2.14379	3.29132	2.75338	0.22341	1.27844	2.52355	2.53844	3.48459	3.6889	3.18978	3.51084	3.99361	2.61491	3.54434	3.14245	4.0419
GhRabA2aD	2.96503	3.46293	3.19508	0.638445	0.95651	2.66253	2.49177	2.79427	3.63578	3.11718	3.43969	4.37605	2.42609	3.34016	2.44398	4.15927
GhRabA2bA	2.27938	2.73482	2.976	0.0886708	1.90178	1.01602	1.87818	1.26153	0.349229	1.29147	2.14726	0.636757	0.0384502	0.552416	2.76919	1.09945
GhRabA2bD	1.79395	2.07	2.22264	1.38413	1.11752	1.60859	1.7657	-0.504006	1.13773	0.417002	1.25418	1.08421	0.971339	1.64357	2.19269	1.30407
GhRabA2cA	-6.64386	-6.64386	-6.64386	-6.64386	-0.730483	-6.64386	-6.64386	-6.64386	-6.64386	-6.64386	-6.64386	-6.64386	-6.64386	-6.64386	-6.64386	-6.64386
GhRabA2cD	-6.64386	-6.64386	-6.64386	-6.64386	-1.46745	-6.64386	-6.64386	-6.64386	-6.64386	-6.64386	-6.64386	-6.64386	-6.64386	-2.97114	-6.64386	-6.64386
GhRabA2dA	-6.64386	-6.64386	-6.64386	-6.64386	1.46066	-6.64386	-6.64386	-6.64386	-6.64386	-6.64386	-6.64386	-6.64386	-6.64386	-6.64386	-6.64386	-6.64386
GhRabA2dD	-6.64386	-6.64386	-6.64386	-6.64386	2.29927	-6.64386	-6.64386	-6.64386	-6.64386	-6.64386	-6.64386	-6.64386	-6.64386	-6.64386	-6.64386	-6.64386
GhRabA2eA	3.18823	3.23078	2.48997	6.2558	2.92487	3.21615	3.43142	2.70086	2.24735	3.40189	3.17892	2.76336	3.2272	3.33036	1.93824	2.91659
GhRabA2eD	3.39259	2.65887	1.77284	6.3982	3.42332	3.28191	3.27586	2.32123	1.93419	3.4614	2.76129	2.2663	2.77476	2.80694	1.93824	2.28002
GhRabA2fA	2.84458	0.236021	1.96373	3.2586	1.64803	2.26755	0.486992	2.25376	2.54801	3.13582	2.94932	1.42525	3.67487	4.66906	3.53999	2.94745
GhRabA2fD	3.78879	2.65497	2.13776	2.93302	1.85448	0.945623	0.664774	1.72768	2.11862	2.73893	2.0635	1.93221	3.84386	4.35224	3.74374	2.80306
GhRabA2gA	-6.64386	-6.64386	-6.64386	-6.64386	1.42492	-6.64386	-6.64386	-6.64386	-6.64386	-6.64386	-6.64386	-6.64386	-6.64386	-6.64386	-6.64386	-6.64386
GhRabA2gD	-6.64386	-6.64386	-6.64386	-6.64386	1.13541	-6.64386	-6.64386	-6.64386	-6.64386	-6.64386	-6.64386	-6.64386	-6.64386	-6.64386	-6.64386	-3.59716
GhRabA2hA	4.50531	3.9195	4.34206	4.43069	3.69797	3.58387	3.50614	3.47225	3.87035	4.29364	3.9568	3.67475	4.85749	5.11069	4.45658	4.13749
GhRabA2hD	4.11503	4.23585	4.10951	5.06331	3.85133	3.77982	3.22155	3.73052	3.95951	4.50757	4.12875	3.93832	4.9785	5.11337	4.27609	4.04002
GhRabA3aA	-0.338803	1.23562	-1.91318	-1.96657	-2.22804	1.71185	-2.61591	-2.58379	-1.2876	-0.34528	0.859683	0.0041346	-1.59596	-2.07903	0.382468	-0.57862
GhRabA3aD	0.578736	2.23562	-1.91318	0.535933	-2.22804	2.13157	-1.03094	-1.99882	-6.64386	-1.34528	1.81077	1.81149	-1.59596	0.772452	2.36462	1.80438
GhRabA3bA	4.01477	4.59481	1.71924	-0.958451	-2.22014	1.40729	1.96751	2.04194	1.65897	1.61688	-0.58003	-2.98807	-0.612335	-0.380521	-3.8036	-4.78028
GhRabA3bD	3.3939	4.17008	0.416678	-3.54342	-1.22014	2.77502	2.06968	3.15341	2.59484	2.59343	-0.132572	-0.666146	0.350509	-0.611852	-2.21864	-1.78027
GhRabA4aA	-0.242282	-2.3662	-6.64386	-1.45102	1.45465	-0.870619	-1.9351	-1.48754	-1.60395	-0.439281	-0.144036	-2.89946	-3.23555	-1.24003	-0.908675	-0.959815
GhRabA4aD	-0.242282	0.218756	-0.814996	-0.12909	1.95715	-0.455582	0.180377	-1.16562	-3.18892	-0.924708	0.218533	-2.89946	-1.42819	-1.24003	-1.3941	-1.82655
GhRabA4bA	1.18949	2.53355	0.202035	1.42442	-0.376395	2.36902	2.12299	3.4182	3.28217	3.00888	3.05957	2.79439	3.34383	3.32589	1.35937	2.0831
GhRabA4bD	-0.0735466	2.29477	-0.797965	0.888359	-1.69832	2.36902	0.698192	3.37914	3.21479	3.27033	2.91974	3.07532	3.63381	3.80989	-0.477129	1.54878
GhRabA4cA	3.52261	2.64821	3.19203	2.32205	2.2958	2.55493	2.19055	3.52572	2.71491	3.15713	1.36173	1.00632	3.08759	3.73186	2.314	2.00369
GhRabA4cD	2.68761	1.9281	2.31431	1.15855	0.421339	2.19704	1.50184	3.09048	1.89786	2.41089	1.36173	0.90902	1.41386	2.05343	1.45445	1.00395
GhRabA4dA	3.1287	0.519643	2.67698	-0.384768	0.25964	0.0238231	0.272537	1.70273	1.78788	1.04805	0.441993	2.04286	0.463947	-0.0567538	-0.282147	2.27739
GhRabA4dD	0.320785	0.534012	-0.258857	-1.00972	1.39769	0.951185	-0.704992	1.55954	1.40163	0.866576	0.580329	-0.758838	-0.146748	-0.789748	-0.510621	-0.523506
GhRabA4eA	1.59613	2.64233	-1.39147	-0.442318	-0.799933	1.19687	0.132077	2.5531	3.38947	2.93182	1.88978	1.50119	5.58976	5.97044	0.856986	1.446
GhRabA4eD	1.98011	2.09323	1.50693	1.24942	0.86969	2.32578	1.74673	3.05858	2.76528	3.17963	2.67797	2.22982	3.67076	3.58488	2.08271	1.63031
GhRabA4fA	4.20054	4.96606	4.67685	1.22141	1.60666	4.89927	5.24059	4.85864	5.18206	5.26235	4.14017	3.30153	4.52136	4.65804	4.42019	4.0287
GhRabA4fD	4.0505	4.88552	3.87616	2.5824	2.16737	4.8978	5.03527	4.69065	5.02411	4.7994	4.03733	3.56924	4.53292	4.8265	4.65182	4.25384
GhRabA5aA	3.14638	3.30537	2.84158	3.62436	3.00861	2.74484	2.42316	2.79192	3.07253	3.32889	2.77144	2.23874	3.42715	3.97337	3.3589	2.82266
GhRabA5aD	3.35283	3.21454	2.5344	4.5445	3.96554	3.41589	3.19451	2.60749	2.38664	3.05326	2.42094	2.3212	2.93351	3.59393	3.5457	2.83892
GhRabA5bA	-6.64386	-6.64386	1.52859	-0.776595	-6.64386	-2.36722	0.825509	1.04082	1.70617	0.841055	1.04051	0.356042	2.69643	2.9243	-6.64386	-0.606004
GhRabA5bD	-2.32653	-2.27853	1.71704	1.33888	-6.64386	1.21775	1.96302	1.22724	2.94321	2.79525	2.45555	1.82997	5.13865	5.67843	-6.64386	-0.436078
GhRabA5cA	3.82976	3.24224	3.27082	2.14265	2.32108	4.02875	3.32259	4.05537	3.85194	3.68868	4.39816	3.78366	3.72124	3.45637	3.50067	3.61394
GhRabA5cD	3.6676	3.18149	2.98853	3.55768	2.61961	4.16773	2.77578	4.13115	4.14964	3.4577	4.76535	4.17676	3.66161	3.28691	3.14894	3.73696
GhRabA5dA	3.29978	4.4246	2.71381	-0.794935	-1.06128	3.35614	2.6861	4.34101	4.57433	4.04708	2.75191	2.69215	7.29921	6.54525	3.71662	2.64948
GhRabA5dD	3.17949	4.25039	2.36985	-2.3799	-0.0612776	3.15383	2.60177	3.58257	2.71373	4.49197	3.43305	2.81244	5.3118	6.5433	4.4434	3.53969
GhRabA5eA	1.42056	2.99401	1.46651	0.678694	0.337574	2.6341	1.12146	3.46132	3.72852	3.41534	2.69834	2.02535	3.26755	2.86658	2.48202	1.78975
GhRabA5eD	1.69767	3.16066	1.36342	0.301845	0.578581	2.54624	1.33705	3.35153	3.72852	3.29588	2.69834	1.9265	2.93965	2.28101	2.31457	2.02867
GhRabA5fA	3.08286	3.14773	2.38773	3.27362	2.40497	2.58076	2.85961	2.21993	2.29113	2.99756	2.29973	2.34552	4.0684	3.98987	2.23403	2.03545
GhRabA5fD	2.71172	2.97816	2.18791	3.54754	1.80768	2.96242	2.14403	2.37394	2.23437	3.04595	2.39964	1.77912	3.67295	3.8796	2.39815	2.14969
GhRabA5gA	-2.34408	1.59427	-0.215109	-6.64386	-6.64386	-6.64386	-2.1305	-5.00458	-6.64386	-6.64386	-4.46875	-6.64386	-6.64386	-6.64386	-6.64386	-3.62354
GhRabA5gD	-0.759114	-0.296501	1.40638	-6.64386	-6.64386	-0.800367	-0.282505	-0.360722	-2.11917	-6.64386	-0.220819	-1.83141	-3.42981	-6.64386	-6.64386	-2.62354
GhRabA6aA	3.58807	3.45477	2.90203	3.84661	3.79671	3.5603	3.23145	2.7608	2.70149	3.69892	3.80114	2.64844	3.81196	3.71217	3.5894	3.48483
GhRabA6bA	3.57756	2.86152	1.51963	2.10498	3.65802	3.66262	2.69591	1.72041	2.56222	2.53433	2.91018	2.54074	2.66352	1.89264	2.79699	2.54406
GhRabA6bD	3.58949	3.20377	1.95134	2.10498	4.11473	3.8477	3.17838	1.49835	2.86708	2.35769	2.80156	2.54074	2.26161	1.78997	3.06928	2.52373
GhRabB1aA	2.88358	3.00649	3.59161	3.67821	2.80228	2.92247	3.04905	3.13292	3.09552	3.55865	2.81328	2.32647	3.75314	3.83593	2.9234	3.07536
GhRabB1aD	4.97757	4.7721	4.94869	6.73038	5.6932	4.12091	4.58874	4.17971	4.75564	5.23083	4.16721	3.82173	6.11672	6.46086	5.09173	4.74014
GhRabB1bA	-6.64386	0.928003	-2.27628	-2.32416	-1.00724	-2.3303	-2.39955	-3.36649	-6.64386	-0.537359	-2.83092	-1.64068	1.73253	3.43496	-0.136858	-0.985319
GhRabB1bD	-6.64386	-6.64386	-6.64386	-6.64386	-6.64386	-6.64386	-6.64386	-6.64386	-6.64386	-6.64386	-6.64386	-5.10011	-1.56864	-1.46755	-3.59629	-3.57028
GhRabB1cA	-2.2817	-0.0626978	-6.64386	-0.144733	-0.998036	-0.998993	-0.583184	0.852015	1.03223	-0.305664	0.821947	0.55281	1.51583	1.86338	2.89378	1.43879
GhRabB1cD	-1.2817	0.226804	-6.64386	-3.31466	0.7024	-0.320922	-0.805578	0.500547	1.33708	0.346418	-1.01456	0.55281	0.587403	1.71138	2.5624	0.246141
GhRabB1dA	4.68822	4.5878	4.16113	6.03427	5.08287	4.07909	4.10394	4.81415	4.4353	4.03418	4.66547	4.20709	4.17021	3.91223	4.16637	3.61294
GhRabB1dD	4.17274	3.84022	3.43337	5.99642	5.0179	3.91762	4.00026	4.57884	4.35331	3.69786	4.54615	4.31669	3.5238	3.2329	3.73612	3.63266
GhRabB1eA	4.46966	4.3292	4.41232	3.65006	2.66518	3.43568	4.69198	3.48267	4.01227	3.55246	3.3617	2.60264	3.29549	3.51431	3.10117	2.98047
GhRabB1eD	4.15906	4.24323	4.46721	3.02161	2.82565	3.39535	4.41595	3.72408	3.50532	3.49484	3.10315	2.45703	3.32236	3.11523	3.37854	3.10567
GhRabB1fA	2.10154	1.78044	0.774351	4.07672	2.01513	2.06202	1.42063	1.4017	1.18338	1.61464	1.71855	1.54374	2.38334	2.76512	1.80275	1.407
GhRabB1fD	1.95715	1.59097	0.938737	4.14344	2.01513	1.75716	1.42063	1.64474	1.18338	1.71898	1.77888	1.22182	2.27267	2.84649	1.80275	1.407
GhRabC1aA	2.82948	3.7712	4.46942	3.18996	2.44304	2.90831	3.32622	3.91454	4.60569	2.99772	3.06703	2.60512	4.11075	4.06408	2.6986	2.02062
GhRabC1aD	4.47499	3.12388	4.63934	4.12583	3.55347	3.70477	4.44949	3.95245	4.41806	2.82263	3.65199	2.96769	4.40606	4.51116	3.67094	3.1418
GhRabC1bA	-0.418649	-6.64386	-6.64386	-6.64386	3.71667	-2.26333	-4.33529	-6.64386	-1.41313	-6.64386	-3.76668	-1.7135	-3.31056	-0.403347	1.37442	-0.283165
GhRabC1bD	0.773996	-6.64386	-6.64386	-6.64386	5.52879	-0.455978	-4.33529	-6.64386	-0.676162	-3.0559	-0.766681	-6.64386	-2.31056	2.04411	1.67698	0.619141
GhRabC1cA	4.16289	4.30186	2.99959	4.87446	5.33041	4.08172	3.23127	3.44481	2.21149	4.1537	3.19627	2.33665	4.40379	4.41308	3.98146	3.57691
GhRabC1cD	3.55681	4.42278	3.81775	4.00832	4.02056	4.15745	3.52246	4.03326	3.17302	4.75752	3.94446	3.20338	3.13684	2.62378	4.0491	3.8587
GhRabC2aA	-6.64386	-0.478907	-6.64386	-6.64386	-6.64386	0.115033	-6.64386	1.7887	-0.0380878	-2.6811	1.50077	0.81993	-6.64386	-6.64386	-6.64386	-0.81989
GhRabC2aD	-6.64386	-3.25117	-6.64386	-6.64386	-6.64386	-6.64386	-2.4085	-1.05355	-2.07379	-0.809638	0.619573	-1.20223	-6.64386	-6.64386	-6.64386	-2.57929
GhRabC2bA	2.46839	3.90871	1.71453	1.57329	0.305539	1.8303	0.498394	3.62114	2.70757	3.77532	1.6086	0.913248	4.07842	4.30249	1.14971	1.64952
GhRabC2bD	1.96699	3.25663	2.29949	2.12583	-0.0163909	1.90831	2.23536	3.13548	1.57006	3.42303	2.8698	1.46073	3.53017	3.68613	1.60428	1.27869
GhRabC2cA	0.0311552	0.758073	-1.27628	0.675843	1.38507	-0.160376	-1.83883	1.51703	2.79344	2.49239	1.09982	-2.77818	3.78421	4.63937	2.90356	2.32857
GhRabC2cD	0.0311552	1.45852	-0.276279	1.2608	1.38507	-0.160376	-1.94011	0.76427	1.57932	2.27	0.378534	-2.77818	3.41885	4.29257	2.45899	2.59295
GhRabC2dA	3.50729	1.6946	-1.75448	2.44391	3.42176	-0.809337	1.02006	-0.620929	0.0418597	0.136113	2.57899	1.77461	-2.85357	-1.81851	1.07957	0.671556
GhRabC2dD	3.97964	1.86452	-1.33944	2.22573	3.51487	-0.072372	0.884715	-0.843321	-0.320713	0.136113	2.094	0.803756	-2.11663	-0.130455	-0.541925	0.596592
GhRabC2eA	1.42836	2.52882	0.387726	2.52109	2.12643	0.802706	2.77444	-0.232198	-2.10118	0.162983	-1.86637	-1.81389	-1.24217	0.037579	2.14983	-0.284075
GhRabC2eD	2.69609	2.76443	1.16657	3.55881	3.70686	1.28836	3.4407	-0.27554	-0.560753	-1.20346	-0.90951	-6.64386	-1.28606	-0.198173	1.61101	0.15791
GhRabD1aA	-0.573222	3.66226	0.61388	4.79792	3.00995	3.4651	2.40297	3.58265	3.07157	2.26165	2.25474	2.19469	3.03876	1.977	1.8197	1.94879
GhRabD1aD	-0.158185	3.77673	1.28525	5.52917	3.55358	4.87298	2.23817	5.22749	4.81304	4.12224	3.99171	3.22828	4.33352	3.79437	4.0019	3.60204
GhRabD1bA	2.52628	3.45993	3.32149	1.15449	2.84147	2.63729	3.24454	3.59591	4.07773	3.16293	3.26039	2.76644	1.89352	0.597955	1.36819	1.98049
GhRabD1bD	5.12568	6.04043	6.1664	3.30678	2.42193	4.94422	5.83194	6.17061	6.81214	5.93824	5.77424	5.43015	4.69277	3.40409	3.92947	4.56034
GhRabD2aA	-3.18764	-6.64386	-6.64386	-6.64386	0.0360039	-2.22362	-6.64386	-6.64386	-6.64386	-6.64386	-6.64386	-6.64386	-4.27179	-2.82477	-6.64386	-4.46723
GhRabD2aD	-3.37854	-6.64386	-2.36569	-6.64386	0.176808	-6.64386	-6.64386	-6.64386	-6.64386	-6.64386	-6.64386	-6.64386	-4.46461	-3.014	-6.64386	-4.65798
GhRabD2bD	-2.38459	-1.77486	1.88382	-1.2412	-1.53001	-1.71964	2.29916	-1.58265	-2.44628	-2.82551	-2.50156	-6.64386	-5.06462	-4.59706	-3.67565	-5.24828
GhRabD2cA	5.42117	5.08307	5.26732	6.80582	6.77013	4.62802	5.18499	4.49546	4.58273	4.42459	4.84536	4.60236	4.2657	5.05696	5.4935	5.18451
GhRabD2cD	6.14031	5.70262	5.83396	7.44224	7.4005	5.5873	5.46689	4.76578	5.19881	5.41693	5.37619	4.58899	4.87938	5.68593	6.28355	5.81595
GhRabD2dA	3.60186	3.14888	3.16145	4.91971	5.63607	4.90219	4.46464	1.94713	1.93188	2.32984	2.75462	3.37767	1.85937	0.153844	2.25307	3.13298
GhRabD2dD	4.64419	3.68371	3.87128	4.67006	4.31094	4.79293	4.4722	3.03803	2.27569	2.67154	2.7622	3.06166	2.72811	2.82268	2.68535	3.14518
GhRabD2eD	5.44408	5.40786	5.43609	5.89066	6.06716	5.20182	4.94403	5.26724	4.7259	5.27577	5.2433	4.75542	4.9376	4.87625	5.49554	5.12537
GhRabE1aA	5.35997	5.04339	4.85721	5.49331	5.10117	5.13528	4.78335	5.31384	5.14199	5.31679	5.37759	4.68063	5.62289	6.15133	5.16829	5.10767
GhRabE1aD	5.25843	4.90137	4.59418	5.11822	5.13144	4.78422	4.46858	5.19593	5.29542	5.21174	5.1242	4.02741	5.37439	5.56506	5.20242	4.86052
GhRabE1bA	5.68153	5.63424	5.48319	6.49662	5.27411	5.28001	5.26895	6.27107	6.09758	6.57295	5.50423	4.50843	5.80939	6.02075	5.24346	5.2881
GhRabE1bD	5.3183	5.43029	5.22016	7.01742	5.23793	5.51251	5.69668	5.98087	6.38466	6.04467	5.08968	4.30814	5.57253	5.78737	4.92039	4.624
GhRabE1cA	4.46897	4.28371	4.00922	4.86245	3.8634	3.81269	3.57658	4.3008	4.1562	4.57914	4.08803	3.19734	6.02606	6.14883	4.25111	3.78631
GhRabE1cD	4.67065	4.32138	4.11355	5.1343	4.35739	4.16416	3.91695	4.79653	4.50614	4.92586	4.68835	3.51702	6.04944	6.77822	5.05147	4.64902
GhRabE1dD	1.62767	1.90468	1.64149	1.33888	1.95651	1.95471	2.65245	1.8458	1.42238	1.64841	2.76298	2.23051	2.03085	2.05995	1.95344	1.7574
GhRabE1eA	3.83593	4.19035	4.2123	5.17034	4.24954	4.28642	4.35469	4.61686	4.47601	4.62103	3.89572	3.32164	4.98336	5.02556	3.78734	3.85974
GhRabE1eD	3.54324	4.04933	4.37181	5.42312	4.56156	4.53938	4.65169	4.89113	5.19662	4.93446	4.55841	3.40742	4.78001	5.0128	4.22728	3.76654
GhRabE1fA	0.82211	1.6812	2.0088	1.25365	2.66189	0.371436	2.48061	2.57681	2.40887	2.60819	1.74045	1.65648	1.29266	1.47029	2.15876	1.18637
GhRabE1fD	3.68704	4.13872	3.79726	4.63487	4.37386	3.82337	4.03199	4.51441	4.63127	5.02187	4.23863	3.82118	4.51713	4.63988	3.64519	3.74348
GhRabE1gA	4.76239	5.60737	5.14808	5.9217	4.88508	5.4853	5.25504	5.86085	5.45555	5.62945	4.96909	3.76923	5.94654	5.91433	6.1608	5.38042
GhRabE1gD	4.51311	5.49282	4.94424	5.73781	4.85016	5.10817	5.08418	5.82632	5.33275	5.45004	4.93791	4.12923	5.99237	5.98966	6.13709	5.39611
GhRabE1hA	4.04852	3.22926	3.4817	2.31087	1.41594	2.53967	1.99125	3.52861	2.14674	3.54149	3.6126	2.47152	3.68894	3.09648	3.61324	2.9752
GhRabE1hD	4.38083	3.46293	3.70965	3.29665	2.76387	3.15634	2.92253	3.50477	2.6537	3.54149	3.80888	2.39556	3.53042	3.47499	3.72309	3.05578
GhRabF1A	5.15238	4.86232	4.82466	5.64417	5.18998	4.60345	5.06935	4.89409	4.90377	4.80008	4.64257	3.58005	5.15615	5.28578	5.26827	4.61118
GhRabF1D	5.03736	5.23111	4.96199	6.05921	5.77699	4.80892	4.97515	4.97697	4.9522	5.02338	4.67679	3.64606	5.10309	5.32062	5.20993	4.77142
GhRabF2aA	1.38763	3.34575	4.07642	2.70454	3.71693	2.73597	4.67842	5.41075	5.69313	4.54717	2.98513	2.31514	5.62621	5.15611	4.88788	4.18101
GhRabF2aD	0.288229	2.41516	3.191	2.35634	1.32912	0.631877	3.62612	3.07669	3.45013	2.65624	0.855966	0.492858	3.69666	3.39141	2.5139	1.52916
GhRabF2bA	2.95872	3.30678	4.97867	6.06822	4.37972	3.5621	4.98287	5.58754	6.4932	5.09895	4.26331	4.05952	4.99804	5.15751	5.52582	5.36672
GhRabF2bD	2.70718	3.59175	4.8176	6.35098	4.60255	3.48143	5.24945	5.25267	6.07059	4.89036	4.03275	3.58219	4.97851	4.95495	5.81212	5.35082
GhRabF2cA	5.14477	4.79408	5.26806	4.95042	5.02469	4.33913	4.94118	4.40632	4.39445	4.36285	4.76431	4.16276	4.53635	4.86372	4.66862	4.285
GhRabF2cD	4.92263	4.62483	4.8683	4.84092	4.87493	4.3842	4.67719	4.2052	4.27493	4.13829	4.5764	3.75777	4.22638	4.59125	4.83428	4.21998
GhRabF2dA	1.34567	2.58809	3.50421	3.90275	3.32647	3.09026	3.52567	4.22561	5.15198	3.32439	2.7535	2.1419	4.12814	3.59031	5.09044	4.28061
GhRabF2dD	1.76892	2.89358	3.69854	3.21299	2.47835	3.16501	3.82175	4.59571	5.22607	2.99552	3.19112	2.51995	3.72329	3.07347	3.90327	3.16707
GhRabF2eA	3.26944	2.90208	1.89038	4.2577	3.63973	1.89081	3.15121	1.45141	2.18251	1.82215	2.72638	2.23112	2.29455	3.09235	3.80615	3.137
GhRabF2eD	5.49442	5.10403	4.06696	5.50608	5.62414	4.1856	4.81337	3.19833	4.02571	3.99034	4.82191	4.14961	4.49527	4.84184	5.51515	5.02907
GhRabF2fA	3.91119	3.15768	3.43375	5.49285	5.17326	3.62432	3.53864	3.23445	3.20128	3.34857	3.37028	2.22203	3.93468	4.09045	3.40265	3.06613
GhRabF2fD	4.55756	3.88732	4.23688	5.57901	5.81208	3.68521	4.35492	3.87131	4.3712	4.16335	3.89837	3.77457	4.1586	4.73042	4.35375	3.75671
GhRabF2gA	1.27179	0.770728	3.05774	2.78398	2.87876	1.63436	4.27917	2.53505	2.74174	2.50703	1.64639	1.96867	2.08576	0.248474	3.20574	3.1694
GhRabF2gD	0.372406	1.13713	2.57555	1.21177	2.72317	0.968164	4.27715	1.90983	3.09896	2.78731	1.91022	0.595217	1.82995	0.319271	3.1121	3.05958
GhRabF2hA	-6.64386	2.13673	0.10208	-0.681219	2.97963	0.72691	0.355794	3.1233	3.24016	2.86516	2.71582	2.73651	1.7243	1.90923	2.38107	2.11437
GhRabF2hD	-1.21651	-1.16578	-2.20054	-6.64386	1.92608	-6.64386	-3.32587	-3.29245	-0.988341	-2.04616	-1.75727	-0.119053	-3.30096	-3.85337	0.28423	-1.03664
GhRabG2A	-6.64386	-6.64386	2.72679	-4.04271	-6.64386	-2.05289	2.3894	-1.6847	1.74457	2.76989	-1.82867	-1.51089	4.79021	6.24563	-1.74789	-4.30282
GhRabG2D	-2.37	-0.738072	3.86282	-2.40698	1.45677	-1.41208	3.56841	0.584279	0.66164	2.50725	-1.32455	-6.64386	4.77296	5.69969	-1.6744	-2.06448
GhRabG3aA	0.0864849	1.27423	0.78015	-1.26618	-1.95111	0.534261	1.90328	2.61941	1.31416	1.25635	0.393888	-1.72292	1.63411	1.21534	-6.64386	-0.193056
GhRabG3aD	-6.64386	-6.64386	-6.64386	-6.64386	-0.951105	-6.64386	-0.537292	-1.50397	-6.64386	-6.64386	-1.77603	-6.64386	-6.64386	-2.87213	-6.64386	-6.64386
GhRabG3bA	5.09157	4.54492	4.75351	7.44226	5.56351	5.15911	5.02168	5.08202	4.53156	5.11713	4.38764	4.20193	5.80201	5.87838	4.43475	4.08394
GhRabG3bD	4.8883	3.90528	4.4186	6.84143	4.86251	4.63067	4.42367	4.62518	3.98531	4.57928	4.38324	4.042	6.02219	5.93762	4.34613	4.27054
GhRabG3cA	-2.226	0.994399	-6.64386	-6.64386	0.865824	-0.67837	-0.750329	-1.71696	-1.99809	-2.0559	0.040668	-6.64386	-0.503204	1.94458	0.167962	-0.505558
GhRabG3cD	-0.723801	0.0615827	0.0273239	-2.34298	-2.02548	-0.763915	1.75253	0.522478	-1.08298	-0.555787	0.473174	-0.211184	-0.809196	-0.137449	1.02984	-1.7809
GhRabG3dA	3.86259	3.54272	2.91458	2.98174	2.00309	3.2738	2.63645	3.74576	2.73369	2.81706	2.95528	1.89179	4.35743	3.96013	2.46233	1.97687
GhRabG3dD	3.96423	3.18984	3.24368	3.5918	2.72132	4.00768	3.10106	3.71288	2.98091	3.20121	2.84235	1.32148	4.37494	3.96013	2.27027	2.12887
GhRabG3eA	-6.64386	-2.20435	-6.64386	-6.64386	0.0299405	-1.29242	-2.36318	-2.32995	-6.64386	-3.08474	-2.2096	-1.74158	-2.33897	-1.89064	-2.56017	-1.94869
GhRabG3eD	-6.64386	-6.64386	-6.64386	-6.64386	0.730375	-6.64386	-6.64386	-6.64386	-2.02695	-1.49978	-2.2096	-6.64386	0.120458	1.19682	-6.64386	-0.533654
GhRabG3fA	2.949	2.94235	4.78651	4.57043	4.97373	3.40224	4.36905	2.99255	3.31441	2.97636	3.35472	2.736	2.63986	2.85385	4.25135	3.4299
GhRabG3fD	3.3514	3.21117	4.55621	3.76042	4.48329	2.57546	4.75371	2.80294	3.17081	3.11685	3.08382	2.20548	2.14245	3.02762	4.27323	3.1402
GhRabG3gA	4.2995	4.46781	4.57846	3.62785	3.02433	4.19478	4.32428	5.2483	4.46833	3.9638	4.62655	3.95198	3.92856	4.3727	4.14057	4.05901
GhRabG3gD	4.28435	4.4953	4.46089	3.72974	3.19179	3.72347	4.58053	5.28004	5.08942	4.26202	4.65112	3.91036	3.97673	4.08283	4.03471	3.97601
GhRabG3hA	3.64069	4.29549	4.06487	2.03616	1.35187	3.741	3.89374	4.05592	3.3129	4.33311	3.77529	3.42834	4.99598	5.43016	4.06554	3.61101
GhRabG3hD	1.07712	3.4199	3.38531	1.63088	0.361308	2.88714	3.49092	3.92489	2.98261	3.55416	2.57223	1.96816	4.40616	4.68654	3.2369	3.04551
GhRabH1aA	4.49151	4.72378	4.37737	4.23981	6.23689	4.27293	4.92708	4.78124	6.64868	5.55981	5.39333	5.05697	6.31282	6.4513	5.33626	5.84003
GhRabH1aD	4.54398	4.97186	4.49649	4.02195	6.5812	4.35385	4.82903	4.72844	6.53635	5.70289	5.32065	5.03098	6.41927	6.66681	5.41528	5.84865
GhRabH1bA	4.57793	4.39349	4.70295	4.00832	3.13949	3.81696	3.93507	3.90457	4.52835	4.94743	4.892	4.30012	5.72467	6.39816	4.2887	4.53766
GhRabH1bD	5.04951	4.84505	4.50989	3.2895	3.03178	4.11587	4.15042	4.57905	5.52708	5.07068	4.93419	4.30374	5.41568	5.99135	4.6881	4.49712
GhRabH1cA	0.795518	0.693052	0.524254	0.404979	1.44682	0.0199438	0.367606	0.970684	1.13349	1.66776	0.881829	0.571114	1.82161	2.58247	-1.24736	0.883371
GhRabH1cD	0.959021	-0.0439151	0.295982	0.163975	2.1703	0.0199438	1.11056	1.29504	1.96356	2.42305	0.376835	1.57111	2.39315	2.95075	-0.109854	1.14826
GhRabH1dA	1.95256	-2.21384	-0.663376	0.791997	1.26848	-0.494625	-3.37236	1.13657	1.71845	1.0757	1.09282	-1.75082	3.84781	4.10437	2.33761	1.368
GhRabH1dD	2.16847	-2.21384	-6.64386	-0.973534	0.720988	0.157458	-3.37236	0.964613	1.54853	-0.0942286	1.18657	-0.750817	3.40398	3.58998	2.40799	1.31922
GhRabH1eA	0.44632	0.255078	0.393361	-0.478412	-0.648134	0.707587	0.893859	1.47741	2.10234	0.615699	-1.47263	-0.41965	2.32779	0.0162538	-0.975209	-1.53365
GhRabH1eD	0.745874	0.380608	1.11159	0.414677	1.19986	-0.707451	1.45036	2.0099	1.29498	0.722615	0.729	0.428346	2.14646	1.31881	1.76176	0.166793
GhRabH1fA	-0.678411	1.64414	-0.0784144	1.2281	2.26848	1.37044	0.151209	3.03401	3.04038	2.67307	2.15046	1.99085	4.93734	5.09041	1.93056	1.82866
GhRabH1fD	-0.263374	1.69305	-0.663376	1.2281	1.66441	1.96481	1.08708	3.30829	3.18273	2.99676	2.88276	2.57425	5.04316	4.69355	1.79704	2.5905
